# Supplementary material for: Is the efficacy of antidepressants in panic disorder mediated by adverse events? A mediational analysis
Source: PLoS One. 2017 Jun 2;12(6):e0178617. doi: 10.1371/journal.pone.0178617 (PMC5456299; doi:10.1371/journal.pone.0178617)
Supplement: S1 Table — (XLS) [file pone.0178617.s001.xls]

## Sheet: Foglio1
Author	study	year	failure to respond_AD	N_failure to respond_AD	failure to respond_PBO	N_failure to respond_PBO	drop_AE_AD	N_drop_AE_AD	drop_AE_PBO	Ndrop_AEPBO	pzwithAE_AD	N_pzwithAE_AD	pzwithAE_PBO	N_pzwithAE_PBO	dose mg	drug	DDD	diagnosis	setting	elderly	probability of PBO (%)	baseline number of attacks per week_AD	baseline number of attacks per week_pbo
Asnis 2001	1	2001	33	87	52	92	15	93	10	95	84	93	70	95	210	204	0.1	2	2	1	50	2.7	3.3
Bradwejn 2005	2	2005	72	181	87	180	16	181	8	180	152	181	138	180	162.9	401	0.1	3	2	0	50	7	5
GSK 1994/04	3	1994	14	77	15	72	12	77	7	72	70	77	58	72	35	201	20	2	2	1	33	14.9	16
Liebowitz 2009	4	2009	71	175	81	168	10	175	6	168	144	175	125	168	158	401	0.1	3	2	1	50	2.23	2.13
Londborg 1998	5	1998	57	132	27	45	26	132	2	45	111	132	33	45	116.7	202	50	2	2	2	25	6.7	9.4
Michelson 2001	6	2001	16	90	35	90	5	90	3	90	25	90	19	90	29.8	203	20	3	2	0	50	3.9	3.8
Nair 1996	7	1996	33	48	18	25	10	48	2	25	48	48	22	25	164.7	102	0.1	2	2	1	33	10.3	6.4
Nair 1996	7	1996	41	50	19	25	13	50	2	25	45	50	23	25	171.4	204	0.1	2	2	1	33	10.9	6.4
Pollack 1998	8	1998	62	88	73	88	7	88	3	88	83	88	77	88	118.1	202	50	2	2	0	50	3.5	3.2
Pollack 2007-a	9	2007	36	161	34	81	8	161	2	81	129	161	64	81	40	201	20	3	2	1	25	14.9	11.1
Pollack 2007-a	9	2007	67	330	41	81	4	330	1	81	284	330	65	81	150	401	0.1	3	2	1	25	13.9	11.1
Pollack 2007-b	10	2007	37	166	38	81	17	166	7	81	125	166	54	81	40	201	20	3	2	1	25	11.5	9.1
Pollack 2007-b	10	2007	87	334	38	82	33	334	7	82	242	334	55	82	112.5	401	0.1	3	2	1	25	11.2	9.1
Stahl 2003	11	2003	96	126	52	62	10	126	5	63	107	126	47	63	10.8	205	20	3	2	2	33	4.9	5.1
Stahl 2003	11	2003	90	129	52	63	8	129	4	62	104	129	47	62	21.3	206	10	3	2	2	33	5	5.1
Tsutsui 1997	12	1997	63	113	32	56	18	113	4	56	51	113	18	56	112.5	202	50	2	2	2	33	999	999
Tsutsui 2000a	13	2000	43	87	57	84	999	999	999	999	42	87	25	84	30	201	20	3	4	2	50	3	3
Tsutsui 2000b	14	2000	44	83	21	37	10	83	2	37	33	83	13	37	25	201	20	3	4	0	33	999	999

## Sheet: Legenda
drug	1= TCA	2=SSRI	3=MAOI	4=SNRI	5=NRI	6=Other
	01 clomipramine	01 paroxetine	01 brofaromine	01 venlafaxine	01 reboxetine	01 ritanserine
	02 imipramine	02 sertraline
	03 desipramine	03 fluoxetine
		04 fluvoxamine
		05 citalopram
		06 escitalopram
diagnosis	0 unclear
	1 DSM III
	2 DSM III-R
	3 ICD 10, DSM IV
	4 Other (RDC, Feighner)
	5 Implicit criteria (e.g. ICD 9)
setting	0 unclear
	1 inpatients
	2 outpatients
	3 general practice - primary care
	4 in and outpatients
elderly	0 unclear
	1 no
	2 yes
999=missing
