# Supplementary material for: Is the efficacy of antidepressants in panic disorder mediated by adverse events? A mediational analysis
Source: PLoS One. 2017 Jun 2;12(6):e0178617. doi: 10.1371/journal.pone.0178617 (PMC5456299; doi:10.1371/journal.pone.0178617)
Supplement: S2 Table — (XLS) [file pone.0178617.s002.xls]

## Sheet: Foglio1
Author	study	year	drug	dose mg	failure to respond	N_failure to respond	dropout_AE	N_dropoutAE	npzwithAE	N_npzwithAE	DDD	diagnosis	setting	elderly	probability of PBO (%)	baseline number of attacks per week
Asnis 2001	1	2001	204	210	33	87	15	93	84	93	0.1	2	2	1	50	2.7
Asnis 2001	1	2001	901	999	52	92	10	95	70	95		2	2	1	50	3.3
Bradwejn 2005	2	2005	401	162.9	72	181	16	181	152	181	0.1	3	2	0	50	7
Bradwejn 2005	2	2005	901	999	87	180	8	180	138	180		3	2	0	50	5
GSK 1994/04	3	1994	201	35	14	77	12	77	70	77	20	2	2	1	33	14.9
GSK 1994/04	3	1994	901	999	15	72	7	72	58	72		2	2	1	33	16
Liebowitz 2009	4	2009	401	158	71	175	10	175	144	175	0.1	3	2	1	50	2.23
Liebowitz 2009	4	2009	901	999	81	168	6	168	125	168		3	2	1	50	2.13
Londborg 1998	5	1998	202	50	19	43	8	43	37	43	50	2	2	2	25	5.4
Londborg 1998	5	1998	202	100	19	44	6	44	37	44	50	2	2	2	25	9.9
Londborg 1998	5	1998	202	200	19	45	12	45	37	45	50	2	2	2	25	4.8
Londborg 1998	5	1998	901	999	27	45	2	45	33	45		2	2	2	25	9.4
Michelson 2001	6	2001	203	29.8	16	90	5	90	25	90	20	3	2	0	50	3.9
Michelson 2001	6	2001	901	999	35	90	3	90	19	90		3	2	0	50	3.8
Nair 1996	7	1996	102	164.7	33	48	10	48	48	48	0.1	2	2	1	33	10.3
Nair 1996	7	1996	204	171.4	41	50	13	50	45	50		2	2	1	33	10.9
Nair 1996	7	1996	901	999	37	50	4	50	45	50		2	2	1	33	6.4
Pollack 1998	8	1998	202	118.1	62	88	7	88	83	88	50	2	2	0	50	3.5
Pollack 1998	8	1998	901	999	73	88	3	88	77	88		2	2	0	50	3.2
Pollack 2007-a	9	2007	401	75	36	163	3	163	138	163	0.1	3	2	1	25	15.7
Pollack 2007-a	9	2007	401	225	31	167	1	167	146	167	0.1	3	2	1	25	12.1
Pollack 2007-a	9	2007	201	40	36	161	8	161	129	161	20	3	2	1	25	14.9
Pollack 2007-a	9	2007	901	999	68	162	3	162	129	162		3	2	1	25	11.1
Pollack 2007-b	10	2007	401	75	45	166	13	166	123	166	0.1	3	2	1	25	11.0
Pollack 2007-b	10	2007	401	150	42	168	20	168	119	168	0.1	3	2	1	25	11.4
Pollack 2007-b	10	2007	201	40	37	166	17	166	125	166	20	3	2	1	25	11.5
Pollack 2007-b	10	2007	901	999	76	163	14	165	109	165		3	2	1	25	9.1
Stahl 2003	11	2003	205	10.8	96	126	10	126	107	126	20	3	2	2	33	4.9
Stahl 2003	11	2003	206	21.3	90	129	8	129	104	129	10	3	2	2	33	5
Stahl 2003	11	2003	901	999	104	125	9	125	94	125		3	2	2	33	5.1
Tsutsui 1997	12	1997	202	75	33	59	8	59	26	59	50	2	2	2	33	999
Tsutsui 1997	12	1997	202	150	30	54	10	54	25	54	50	2	2	2	33	999
Tsutsui 1997	12	1997	901	999	32	56	4	56	18	56		2	2	2	33	999
Tsutsui 2000a	13	2000	201	30	43	87	999	999	42	87	20	3	4	2	50	3
Tsutsui 2000a	13	2000	901	999	57	84	999	999	25	84		3	4	2	50	3
Tsutsui 2000b	14	2000	201	20	22	38	6	38	18	38	20	3	4	0	33	999
Tsutsui 2000b	14	2000	201	30	22	45	4	45	15	45	20	3	4	0	33	999
Tsutsui 2000b	14	2000	901	999	21	37	2	37	13	37		3	4	0	33	999

## Sheet: Legenda
drug	1= TCA	2=SSRI	3=MAOI	4=SNRI	5=NRI	6=Other		9
	01 clomipramine	01 paroxetine	01 brofaromine	01 venlafaxine	01 reboxetine	01 ritanserin		01 placebo
	02 imipramine	02 sertraline
	03 desipramine	03 fluoxetine
		04 fluvoxamine
		05 citalopram
		06 escitalopram
diagnosis	0 unclear
	1 DSM III
	2 DSM III-R
	3 ICD 10, DSM IV
	4 Other (RDC, Feighner)
	5 Implicit criteria (e.g. ICD 9)
setting	0 unclear
	1 inpatients
	2 outpatients
	3 general practice - primary care
	4 in and outpatients
elderly	0 unclear
	1 no
	2 yes
999=missing
